# Supplementary material for: Microbial Diversity and Composition Uncovered on Obturator Prosthesis Biofilms: Exploratory Findings from a Pilot Study
Source: Pathogens. 2026 Feb 16;15(2):221. doi: 10.3390/pathogens15020221 (PMC12943561; doi:10.3390/pathogens15020221)
Supplement: Supplementary file 1 [file pathogens-15-00221-s001.zip]

Archive with 1 entries (1 files):
- pathogens-4039456-supplementary.pptx
